# Supplementary material for: In Silico Discovery and Evaluation of Inhibitors of the SARS-CoV-2 Spike Protein–HSPA8 Complex Towards Developing COVID-19 Therapeutic Drugs
Source: Viruses. 2024 Oct 31;16(11):1726. doi: 10.3390/v16111726 (PMC11599135; doi:10.3390/v16111726)
Supplement: Supplementary file 1 [file viruses-16-01726-s001.zip]

Archive with 1 entries (1 files):
- viruses-3192034-supplementary.pdf
